# Supplementary material for: Protective Effects of Alginate and Chitosan Oligosaccharides against Clostridioides difficile Bacteria and Toxin
Source: Toxins (Basel). 2023 Sep 22;15(10):586. doi: 10.3390/toxins15100586 (PMC10610568; doi:10.3390/toxins15100586)
Supplement: Supplementary file 1 [file toxins-15-00586-s001.zip]

Archive with 1 entries (1 files):
- toxins-2155628-supplementary.pdf
